# Supplementary material for: Digital biomarkers for early agitation detection in dementia: a scoping review of emerging wearable and smart technologies for personalized care
Source: Front Neurol. 2026 Feb 10;17:1683517. doi: 10.3389/fneur.2026.1683517 (PMC12929127; doi:10.3389/fneur.2026.1683517)
Supplement: Supplementary file 2 [file Supplementary_file_2.xlsx]

## Sheet: Table 3
Supplementary File S2: Main characteristics of included studies, ordered by year
Study	Study Design	Population	Intervention	Type of Sensor	Role of Sensor Type	Key Findings
Salekin et al., 2017	Pilot Study	34 elderly dementia patients across 16 different nursing homes	Not specifically mentioned Microphone for acoustic signal processing	The integration of acoustic signal processing with textual inference in DAVE enables a holistic approach to detecting verbal agitations, leveraging both acoustic characteristics and semantic content of speech for more accurate event detection	Aims to provide a comprehensive set of techniques for detecting and monitoring verbal agitations, with a focus on understanding the semantics of speech through statistical text data mining techniques	Achieves high detection accuracies of 93.45% for asking for help and 91.69% for verbal sexual advances. Detects agitation in mumbling dementia patients, aiding healthcare
Nesbitt et al., 2019	Pilot Study with living	8 residents BSD in a memory unit assisted facility	Android Phone: Placed in a pouch around the patient’s neck like a purse Tri-axial Accelerometer Heart Rate Monitor Microphone Bluetooth	Tri-axial Accelerometer: Measures limb movement, specifically arm movement Heart Rate Monitor: Monitors the patient’s heart rate Microphone: Captures audio to measure decibel level, pitch, and analyze words spoken Bluetooth: Helps determine the patient’s location within a facility	Utilizes wearable sensors for early detection of agitation in PWD, monitoring physical activity, heart rate, and vocalizations. The aim is to facilitate timely caregiver intervention, improving support and tailoring care strategies to individual patient needs	Correlation between human observations and sensor data, suggesting the viability of using wearable sensors to detect and monitor agitation in dementia patients. Potential for personalized intervention
Bankole et al., 2020	Pilot Study	12 dyads, each comprising a person with dementia (PWD) and a caregiver	Body-worn inertial sensors (e.g., TEMPO, Shimmer, Pebble): accelerometers for collecting data on physical activity and agitation patterns In-home environmental sensors: acoustic, light, temperature, humidity, and barometric pressure sensors	Enables real-time monitoring of agitation events, aiding in early detection and intervention for dementia patients while reducing caregiver burden	Body-worn and in-home sensors for continuous, noninvasive agitation assessment and environmental context monitoring	Validated relationship between dementia- related agitation and environmental factors Preference for home-based monitoring systems like BESI among persons with dementia and caregivers
Yeung et al., 2020	Pilot Study	Residents with dementia in memory care facilities scoring above 50 on the Cohen- Mansfield Agitation Inventory	Wearable Actigraphy Device (Actiwatch Spectrum) Bed Pressure Mat (Emfit) Environmental Sensors (Thunderboard Sense 2–SLTB004A) Ambient Sensors (NYCE Sensors)	Monitors participants’ activity levels Tracks sleep metrics Assesses environmental factors	Utilizes participant movement data, sleep metrics, and environmental factors to detect agitation	Feasibility of using multimodal sensing to monitor and predict dementia- related agitation in care settings demonstrated Humidity linked to nighttime agitation Increased activity levels precede agitation, hinting at a potential correlation
Spasojevic et al., 2021	Longitudinal Study	17 participants from the Specialized Dementia Unit at Toronto Rehabilitation Institute (SDU- TRI) over a period of 600 days	Multi-modal sensor system Detect Agitation and Aggression in Dementia (DAAD) Empatica E4: Accelerometer for motion detection Blood volume pulse Electrodermal activity Skin temperature Video cameras: visual data	Comprehensive monitoring of agitation events in dementia patients, capturing both physical movements and behavioral cues for accurate detection and intervention	Incorporates physiological indicators and visual cues, to detect and monitor agitation events in dementia patients	Models based on multi-modal features demonstrated superiority over single- sensor models in detecting agitation in PwD Significance of personalized classification models to address the unique agitation patterns of individual participants
HekmatiAthar et al., 2021	Forecasting Study	Data from the BESI study that differentiates between times of agitation and non-agitation within the home of a dementia dyad	Data Collection from the BESI study: Environmental data, including ambient acoustic noise level, illuminance, temperature, atmospheric pressure, and humidity level	Long Short-Term Memory (LSTM) deep learning model to forecast agitation episodes in PwD Designed to receive sensory data from the past 30 minutes as input. The data is structured as a 20 by 30 tensor, representing 20 features over a 30-minute time window	Utilizing data-driven deep learning models to predict agitation events in PDW, based on environmental stimuli	98.6% accuracy and 84.8% recall in predicting agitation episodes in Alzheimer’s disease dyads living in the community Deep learning models, especially LSTM, successfully forecasted agitation events up to 30 minutes prior based on environmental cues
Iaboni et al., 2021	Longitudinal Study	20 older adults (over 55 years old) who were admitted to the Specialized Dementia Unit (SDU) at Toronto Rehabilitation Institute (TRI)	Accelerometer Blood volume pulse sensor Electrodermal activity sensor Skin temperature sensor	The sensors enabled the collection of BPSD in older adults. This data was then integrated with personalized machine learning models, developed using 1-minute intervals, to accurately classify the presence and types of behavioral symptoms	Utilizes wearable sensor data, to develop algorithms for real-time detection of agitated behaviors This method, termed digital phenotyping, quantifies the individual level human phenotype in situ using data from personal digital devices	Personalized ML models improved symptom classification, achieving a median AUC of 0.87 Viability of identifying unique BPSD patterns using wearables and personalized models Sensor data, coupled with ML algorithms, enabled minute- to-minute symptom detection, enhancing real-time monitoring capabilities
Davidoff et al., 2022	Pilot Study	PwD (number not specified) classified into Tier 6 and Tier 7 of the BPSD care model, who were admitted to a specialized neuropsychiatric ward	Chill+: Environmental sensors (e.g., temperature, humidity) LYS button sensor: Light sensor Blooloc tracker: Bluetooth Low Energy (BLE) sensor for localization EMFIT QS-based under-mattress sensor: Ballisto-cardiography sensor for physiological measurements Meta-tracker for environmental parameter measurement: Environmental sensors Nokia phone: Microphone sensor for audio data collection	The multimodal sensor system enables the comprehensive measurement of various psychological, contextual, and physiological parameters of PwD By synchronizing data from different sensors, the study aims to create a detailed profile of each patient’s living environment and agitation state	Incorporates contextual, physiological, and psychological parameters to identify agitation triggers	Demonstrated feasibility of integrating a multimodal sensing protocol into a clinical environment Quantification and definition of the living environment of PwD in a comprehensive manner Identification of potential triggers of agitation through real-time monitoring of environmental, physiological, and psychological parameters Enhanced understanding of agitation patterns and subtypes throughout th…
Khan et al., 2022	Observational Study	20 participants from the Specialized Dementia Unit at TRI in Toronto, Canada, with An average age of 80.5 years and a standard deviation of 9.1 years. 60% of the participants were women	Video cameras: visual data	The collected video data was utilized to create a specialized spatio-temporal convolution autoencoder (3DCAE). It was trained on 24 hours of normal activities and then tested on 11 hours of videos containing both normal activities and agitation events	Uses a computer vision algorithm, 3DCAE, trained on normal activities to detect agitation in dementia patients from mixed video data, facilitating early intervention by caregivers	The algorithm accurately identifies and flags instances of agitation as abnormal behavior It safeguards privacy by obscuring the identities of individuals in the scene Provides a seamless solution for real-time monitoring and detection of agitation with minimal effort for staff and residents
Bafaloukou et al., 2025	Longitudinal study	63 PwD	In-home sensors	Monitor activity, sleep, environment, and physiological data	Simulated changes to the environment, like adjusting lighting and temperature, tested through an interactive decision-support tool before trying in real life	The model detected agitation with 71.32% sensitivity and 75.28% specificity, which improved to 90.3% with a traffic-light system. Key agitation predictors included low nighttime breathing rate, increased alertness during sleep, and brighter indoor lighting.
Steer et al., 2025	Pilot Study	10 healthy individuals for acceptance and concern ratings 12 healthy individuals for data accuracy comparison 2 participants with dementia or learning disabilities for the feasibility trial	Sensors embedded in one of the socks collects physiological data from the foot and the ankle	Tracks heart rate, sweat levels, and motion to provide insight into wearer’s wellbeing	Aims to use data-driven deep learning models To detect agitation events in PDW Seems to be capable of detecting distress to alleviate user discomfort	SmartSocks had lower comfort concerns than wrist- and chest- worn devices Pulse rate estimates from SmartSocks showed less than 5 bpm error, validated with Shimmer ECG. Neural networks classified PPG signal quality with 95% accuracy Dementia participants showed reduced agitation (APS, NPI) after two weeks of using SmartSocks
